# Supplementary material for: A Plant-Based Meal Stimulates Incretin and Insulin Secretion More Than an Energy- and Macronutrient-Matched Standard Meal in Type 2 Diabetes: A Randomized Crossover Study
Source: Nutrients. 2019 Feb 26;11(3):486. doi: 10.3390/nu11030486 (PMC6471274; doi:10.3390/nu11030486)
Supplement: Supplementary file 1 [file nutrients-11-00486-s001.zip]

Archive with 3 entries (3 files):
- Suppl Fig. 1 Flowchart dia.pptx
- Suppl. Fig2 Postprandial changes.pptx
- Suppl Fig 3 Correlations dia.pptx
